# Supplementary material for: Identification and Analysis of Fungal-Specific Regions in the Aspergillus fumigatus Cu Exporter CrpA That Are Essential for Cu Resistance but Not for Virulence
Source: Int J Mol Sci. 2023 Feb 13;24(4):3705. doi: 10.3390/ijms24043705 (PMC9966986; doi:10.3390/ijms24043705)
Supplement: Supplementary file 1 [file ijms-24-03705-s001.zip]

Archive with 1 entries (1 files):
- ijms-2062205-supplementary.pdf
